# Supplementary material for: ﻿A new species of Ampithoe (Amphipoda, Ampithoidae) from Korea, with a redescription of A.tarasovi
Source: Zookeys. 2021 Dec 22;1079:129–43. doi: 10.3897/zookeys.1079.73443 (PMC8716508; doi:10.3897/zookeys.1079.73443)
Supplement: XML Treatment for Ampithoe changbaensis [file zookeys.1079.73443-treatment1.xml]

<!DOCTYPE tp:taxon-treatment
  PUBLIC "-//TaxonX//DTD Taxonomic Treatment Publishing DTD v0 20100105//EN" "tax-treatment-NSO.dtd">
<tp:taxon-treatment xmlns:tp="http://www.plazi.org/taxpub"><tp:treatment-meta><kwd-group><label>Taxon classification</label><kwd>
                  <named-content content-type="kingdom">Animalia</named-content>
                </kwd></kwd-group><mixed-citation publication-type="journal"><person-group><name><surname>Shin</surname><given-names>Myung‐Hwa</given-names></name><name><surname>Coleman</surname><given-names>Charles Oliver</given-names></name></person-group><article-title>﻿A new species of <italic><tp:taxon-name><tp:taxon-name-part taxon-name-part-type="genus" reg="Ampithoe">Ampithoe</tp:taxon-name-part></tp:taxon-name></italic> (<tp:taxon-name><tp:taxon-name-part taxon-name-part-type="order">Amphipoda</tp:taxon-name-part></tp:taxon-name>, <tp:taxon-name><tp:taxon-name-part taxon-name-part-type="family">Ampithoidae</tp:taxon-name-part></tp:taxon-name>) from Korea, with a redescription of <italic><tp:taxon-name><tp:taxon-name-part taxon-name-part-type="genus" reg="Ampithoe">A.</tp:taxon-name-part><tp:taxon-name-part taxon-name-part-type="species" reg="tarasovi">tarasovi</tp:taxon-name-part></tp:taxon-name></italic></article-title><source>Zookeys</source><day>22</day><month>12</month><year>2021</year><volume>1079</volume><fpage>129</fpage><lpage>143</lpage><pub-id pub-id-type="doi">10.3897/zookeys.1079.73443</pub-id></mixed-citation></tp:treatment-meta><tp:nomenclature><label>﻿</label><tp:taxon-name>
                <object-id xmlns:xlink="http://www.w3.org/1999/xlink" content-type="arpha" xlink:type="simple">9C36F952-6288-5CA4-A74C-6C396B2703C2</object-id>
                <tp:taxon-name-part taxon-name-part-type="genus" reg="Ampithoe">Ampithoe</tp:taxon-name-part>
                <tp:taxon-name-part taxon-name-part-type="species" reg="changbaensis">changbaensis</tp:taxon-name-part>
                <object-id xmlns:xlink="http://www.w3.org/1999/xlink" content-type="zoobank" xlink:type="simple">http://zoobank.org/14B275AB-4C6A-4390-BA22-E844D6DC044E</object-id>
              </tp:taxon-name><tp:taxon-status xmlns:xlink="http://www.w3.org/1999/xlink" xlink:type="simple">sp. nov.</tp:taxon-status><xref ref-type="fig" rid="F1">Figures 1</xref><xref ref-type="fig" rid="F2">, 2</xref><xref ref-type="fig" rid="F3">, 3</xref><tp:nomenclature-citation-list><tp:nomenclature-citation><tp:taxon-name>
                    <tp:taxon-name-part taxon-name-part-type="genus" reg="Ampithoe">Ampithoe</tp:taxon-name-part>
                    <tp:taxon-name-part taxon-name-part-type="species" reg="lacertosa">lacertosa</tp:taxon-name-part>
                  </tp:taxon-name><comment>: <xref ref-type="bibr" rid="B12">Kim and Kim 1987</xref>: 3, fig. 2. <xref ref-type="bibr" rid="B13">Kim and Kim 1988</xref>: 109, fig. 2A [not <tp:taxon-name><tp:taxon-name-part taxon-name-part-type="genus" reg="Ampithoe">Ampithoe</tp:taxon-name-part><tp:taxon-name-part taxon-name-part-type="species" reg="lacertosa">lacertosa</tp:taxon-name-part></tp:taxon-name> Bate, 1858].</comment></tp:nomenclature-citation><tp:nomenclature-citation><tp:taxon-name>
                    <tp:taxon-name-part taxon-name-part-type="genus" reg="Ampithoe">Ampithoe</tp:taxon-name-part>
                    <tp:taxon-name-part taxon-name-part-type="species" reg="tarasovi">tarasovi</tp:taxon-name-part>
                  </tp:taxon-name><comment>: <xref ref-type="bibr" rid="B18">Shin et al. 2010</xref>: 300, figs 4–6 [not <tp:taxon-name><tp:taxon-name-part taxon-name-part-type="genus" reg="Ampithoe">Ampithoe</tp:taxon-name-part><tp:taxon-name-part taxon-name-part-type="species" reg="tarasovi">tarasovi</tp:taxon-name-part></tp:taxon-name> Bulycheva, 1952].</comment></tp:nomenclature-citation></tp:nomenclature-citation-list></tp:nomenclature><tp:treatment-sec sec-type="type locality" id="SECID0EPOAC"><title>Type locality.</title><p>Hamo beach, Jeju-do, South Korea.</p></tp:treatment-sec><tp:treatment-sec sec-type="type material" id="SECID0EUOAC"><title>Type material.</title><p><bold><italic>Holotype</italic>.</bold> Male, 17.6 mm (MABIK CR00248547), Hamo beach, Daejeong-eup, Seogwipo-si, Jejo-do, Korea (<named-content xmlns:xlink="http://www.w3.org/1999/xlink" content-type="dwc:verbatimCoordinates" xlink:type="simple"><named-content content-type="geo-json" specific-use="{&#34;type&#34;:&#34;Point&#34;,&#34;coordinates&#34;:[126.262317,33.210281]}" id="NCID0ECPAC" xlink:type="simple">33°12'37.01"N, 126°15'44.34"E</named-content></named-content>), 30 May 2007, coll. Shin and Hong.</p><p><bold><italic>Paratype</italic>.</bold> Female, 22.3 mm (MABIK CR00248548); male and female, 16–21 mm (MABIK CR00248549); 2 males and 1 female, 17–20 mm (MABIK CR00248550), same data as the holotype.</p></tp:treatment-sec><tp:treatment-sec sec-type="material" id="SECID0EOPAC"><title>Additional material examined.</title><p>3 males, Hamo beach (MABIK CR00248551), Daejeong-eup, Seogwipo-si, Jeju-do, Korea (<named-content xmlns:xlink="http://www.w3.org/1999/xlink" content-type="dwc:verbatimCoordinates" xlink:type="simple"><named-content content-type="geo-json" specific-use="{&#34;type&#34;:&#34;Point&#34;,&#34;coordinates&#34;:[126.262317,33.210281]}" id="NCID0EXPAC" xlink:type="simple">33°12'37.01"N, 126°15'44.34"E</named-content></named-content>), 30 May 2007; 3 males and female (MABIK CR00248552), Gujwa-eup, Jeju-si, Jeju-do, Korea (<named-content xmlns:xlink="http://www.w3.org/1999/xlink" content-type="dwc:verbatimCoordinates" xlink:type="simple"><named-content content-type="geo-json" specific-use="{&#34;type&#34;:&#34;Point&#34;,&#34;coordinates&#34;:[126.840903,33.534050]}" id="NCID0EAAAE" xlink:type="simple">33°32'2.58"N, 126°50'27.25"E</named-content></named-content>), 15 Mar. 2017; male and 3 females (MABIK CR00248553), Deajin port, Hyeonnae-myeon, Goseong-gun, Gangwon-do, Korea (<named-content xmlns:xlink="http://www.w3.org/1999/xlink" content-type="dwc:verbatimCoordinates" xlink:type="simple"><named-content content-type="geo-json" specific-use="{&#34;type&#34;:&#34;Point&#34;,&#34;coordinates&#34;:[128.426536,38.498728]}" id="NCID0EIAAE" xlink:type="simple">38°29'55.42"N, 128°25'35.53"E</named-content></named-content>), 21 Jun. 2019.</p></tp:treatment-sec><tp:treatment-sec sec-type="etymology" id="SECID0ENAAE"><title>Etymology.</title><p>The new species is named in honor to Prof. Chang Bae Kim, an early amphipodologist of Korea, who collected and described the species firstly from Jeju, Korea in 1987.</p></tp:treatment-sec><tp:treatment-sec sec-type="description" id="SECID0ESAAE"><title>Description.</title><p>Based on holotype male, 17.6 mm. Body (Figs <xref ref-type="fig" rid="F1">1</xref>, <xref ref-type="fig" rid="F2">2</xref>) heavily covered with dark pigmentation spots creating bands on head, coxae, pereon, and pleon.</p><fig id="F1" position="float" orientation="portrait"><object-id xmlns:xlink="http://www.w3.org/1999/xlink" content-type="doi" xlink:type="simple">10.3897/zookeys.1079.73443.figure1</object-id><object-id xmlns:xlink="http://www.w3.org/1999/xlink" content-type="arpha" xlink:type="simple">FC39D106-78E7-5D22-BFF0-8C23BA34B562</object-id><label>Figure 1.</label><caption><p>Photograph of the <italic><tp:taxon-name><tp:taxon-name-part taxon-name-part-type="genus" reg="Ampithoe">Ampithoe</tp:taxon-name-part><tp:taxon-name-part taxon-name-part-type="species" reg="changbaensis">changbaensis</tp:taxon-name-part></tp:taxon-name></italic> sp. nov., habitus of the male paratype. Scale bar: 5 mm. Photograph by Jin-Ho Park.</p></caption><graphic xmlns:xlink="http://www.w3.org/1999/xlink" xlink:href="zookeys-1079-129-g001.jpg" position="float" orientation="portrait" xlink:type="simple" id="oo_626716.jpg"><uri content-type="original_file" xlink:type="simple">https://binary.pensoft.net/fig/626716</uri></graphic></fig><p>Head. Antenna 1 longer than antenna 2; peduncular article 1 subequal in length to article 2; article 2 longer than article 3 (2.3 times article 3); article 3 shorter than article 1 (0.5 times article 1).</p><fig id="F2" position="float" orientation="portrait"><object-id xmlns:xlink="http://www.w3.org/1999/xlink" content-type="doi" xlink:type="simple">10.3897/zookeys.1079.73443.figure2</object-id><object-id xmlns:xlink="http://www.w3.org/1999/xlink" content-type="arpha" xlink:type="simple">0DE42EB0-A6F9-5230-B30E-C31165B539E4</object-id><label>Figure 2.</label><caption><p><italic><tp:taxon-name><tp:taxon-name-part taxon-name-part-type="genus" reg="Ampithoe">Ampithoe</tp:taxon-name-part><tp:taxon-name-part taxon-name-part-type="species" reg="changbaensis">changbaensis</tp:taxon-name-part></tp:taxon-name></italic> sp. nov., male holotype. Habitus. Scale bar: 5 mm.</p></caption><graphic xmlns:xlink="http://www.w3.org/1999/xlink" xlink:href="zookeys-1079-129-g002.jpg" position="float" orientation="portrait" xlink:type="simple" id="oo_626717.jpg"><uri content-type="original_file" xlink:type="simple">https://binary.pensoft.net/fig/626717</uri></graphic></fig><p>Antenna 2 slender, similar to antenna 1; peduncular article 4 subequal in length to article 5; flagellum longer than peduncular article 5.</p><p>Upper lip with midlateral notch on margins.</p><p>Mandible molar well developed, triturating; palp apically setose, 3-articulate; mandibular palp article 1 shorter than article 2 (0.5 times article 2); article 2 shorter than article 3 (0.7 times article 3); article 3 longer than article 1 (3 times article 1).</p><p>Lower lip outer plates forming a medial excavation, lateral lobe slightly longer than medial lobe; mandibular lobe curved laterally, subacute apically.</p><p>Maxilla 1 inner plate with 1 slender seta; palp well developed, with apical robust setae.</p><p>Maxilla 2 inner plate narrower than outer plate, with oblique setal row.</p><p>Maxilliped outer plate with developed row of large robust setae along medial margin.</p><p>Pereon. Gnathopod 1 (Fig. <xref ref-type="fig" rid="F3">3A</xref>) sexually dimorphic, smaller than gnathopod 2, carpus and propodus with numerous plumose setae on both anterior and posterior margins; coxa broader than deep, anterior margin slightly convex, anteroventral corner produced, rounded; basis longer than coxa, expanded anterodistally, anterodistal lobe large and subrounded; ischium anterior margin with small subrounded lobe; merus posterodistal corner subacute, produced; carpus about 2 times as long as broad, longer than propodus (1.3 times propodus), with posterodistal lobe slightly overlapping propodus, posterior margin slightly convex; propodus broad, 1.4 times as wide as long, subovoid; palm acute, convex, defining corner rounded with 1 robust seta; dactylus subequal in length to palm.</p><fig id="F3" position="float" orientation="portrait"><object-id xmlns:xlink="http://www.w3.org/1999/xlink" content-type="doi" xlink:type="simple">10.3897/zookeys.1079.73443.figure3</object-id><object-id xmlns:xlink="http://www.w3.org/1999/xlink" content-type="arpha" xlink:type="simple">FC27107B-B1A4-51E8-9D78-8AD533E1213A</object-id><label>Figure 3.</label><caption><p><italic><tp:taxon-name><tp:taxon-name-part taxon-name-part-type="genus" reg="Ampithoe">Ampithoe</tp:taxon-name-part><tp:taxon-name-part taxon-name-part-type="species" reg="changbaensis">changbaensis</tp:taxon-name-part></tp:taxon-name></italic> sp. nov., male holotype <bold>A</bold> gnathopod 1 <bold>B</bold> gnathopod 2 <bold>C</bold> pereopod 5 <bold>D</bold> pereopod 7 <bold>E</bold> uropod 3 <bold>F</bold> telson. Scale bars: 2 mm (<bold>A–D</bold>); 0.25 mm (<bold>E, F</bold>).</p></caption><graphic xmlns:xlink="http://www.w3.org/1999/xlink" xlink:href="zookeys-1079-129-g003.jpg" position="float" orientation="portrait" xlink:type="simple" id="oo_626718.jpg"><uri content-type="original_file" xlink:type="simple">https://binary.pensoft.net/fig/626718</uri></graphic></fig><p>Gnathopod 2 (Fig. <xref ref-type="fig" rid="F3">3B</xref>) sexually dimorphic; basis longer than coxa, anterodistal lobe large and rounded, not reaching beyond ischium; ischium with anterior rounded lobe; carpus much shorter than propodus (0.4 times propodus), subtriangular; propodus narrow, 1.8 times as long as wide, subrectangular; palm transverse, with a sloped quadrate midmedial hump and an apically rounded tooth on posterodistal corner; dactylus slightly overreaching palm, curved, robust, apically blunt.</p><p>Pereopod 3 basis narrow; merus narrow; carpus about twice as long as broad.</p><p>Pereopod 4 basis similar to pereopod 3.</p><p>Pereopod 5 (Fig. <xref ref-type="fig" rid="F3">3C</xref>) basis subovoid, without posterodistal lobe; merus subrectangular.</p><p>Pereopod 6 basis posterior margin rounded proximally, straight distally, with marginal robust setae; merus subrectangular.</p><p>Pereopod 7 (Fig. <xref ref-type="fig" rid="F3">3D</xref>) similar to pereopod 6; basis with marginal robust setae.</p><p>Pleon. Epimera 1–3 with lateral ridges; epimera 2 and 3 subrounded posterodistally, with rounded tooth on each posteroventral angle. Epimeron 1 rounded posterodistally, with tooth on posteroventral angle; epimeron 2 ventral margin evenly curved; epimeron 3 ventral margin straight.</p><p>Uropod 1 reaching to end of uropod 2 rami; inner ramus longer than outer ramus; outer ramus slender, about 6 times as long as broad.</p><p>Uropod 2 inner ramus longer than outer ramus.</p><p>Uropod 3 (Fig. <xref ref-type="fig" rid="F3">3E</xref>) peduncle much longer than broad (2.2 times as wide as long), 1.8 times as long as rami, 2 inner marginal robust setae, marginal slender setae present, with 7 distal peduncular robust setae; rami long, about twice as long as broad; outer ramus subequal in length to inner ramus, with 2 large recurved distal robust setae, and with 3 dorsomarginal robust setae, with lateral setal fringe; inner ramus with 4 distal robust setae, with 3 and 2 lateral robust setae on both inner and outer margins, respectively.</p><p>Telson (Fig. <xref ref-type="fig" rid="F3">3F</xref>) subtriangular, apically rounded, with small apical cusps; with 3 groups of lateral plumose setae, and a pair row of setae on submedial margins.</p></tp:treatment-sec><tp:treatment-sec sec-type="Depth zone" id="SECID0EKFAE"><title>Depth zone.</title><p>Littoral (1–2 m).</p></tp:treatment-sec><tp:treatment-sec sec-type="distribution" id="SECID0EPFAE"><title>Distribution.</title><p>Jeju, East Sea of Korea, South Sea of Korea.</p></tp:treatment-sec><tp:treatment-sec sec-type="remarks" id="SECID0EUFAE"><title>Remarks.</title><p>This species has been recognized as <italic><tp:taxon-name><tp:taxon-name-part taxon-name-part-type="genus" reg="Ampithoe">A.</tp:taxon-name-part><tp:taxon-name-part taxon-name-part-type="species" reg="tarasovi">tarasovi</tp:taxon-name-part></tp:taxon-name></italic> in Korea since the species was described and illustrated by <xref ref-type="bibr" rid="B18">Shin et al. (2010)</xref>. However, the type material of <italic><tp:taxon-name><tp:taxon-name-part taxon-name-part-type="genus" reg="Ampithoe">A.</tp:taxon-name-part><tp:taxon-name-part taxon-name-part-type="species" reg="tarasovi">tarasovi</tp:taxon-name-part></tp:taxon-name></italic> described from Russia was examined here, and as a result, important morphological differences were detected between Korean material and the Russian type specimen. The characteristics differing between the Korean specimens and the type material are as follows. In male gnathopod 1, the basis is expanded anterodistally in the Korean specimens, while it is narrow and straight in the type material. The length ratios of carpus and propodus of the Korean and Russian specimens are 1.3 and 1.8, respectively. The shape of gnathopod 1 carpus is more rectangular in the Russian material than in the Korean sample. The propodus of male gnathopod 2 is longer and more rectangular in the Russian material compared to the Korean sample. The apical margin of the telson is round in the Korean specimen, while it is subacute in the Russian type material. Based on the morphological differences mentioned above, the Korean material has been assigned to a new species, <italic><tp:taxon-name><tp:taxon-name-part taxon-name-part-type="genus" reg="Ampithoe">A.</tp:taxon-name-part><tp:taxon-name-part taxon-name-part-type="species" reg="changbaensis">changbaensis</tp:taxon-name-part></tp:taxon-name></italic> sp. nov.</p><p><italic><tp:taxon-name><tp:taxon-name-part taxon-name-part-type="genus" reg="Ampithoe">Ampithoe</tp:taxon-name-part><tp:taxon-name-part taxon-name-part-type="species" reg="changbaensis">changbaensis</tp:taxon-name-part></tp:taxon-name></italic> sp. nov. is similar to <italic><tp:taxon-name><tp:taxon-name-part taxon-name-part-type="genus" reg="Ampithoe">A.</tp:taxon-name-part><tp:taxon-name-part taxon-name-part-type="species" reg="prolata">prolata</tp:taxon-name-part></tp:taxon-name></italic> Hughes &amp; Peart, 2013; however, it can be distinguished from this species by the following characteristics: (1) presence of marginal setae on merus, carpus and propodus of male gnathopod 1; (2) swollen basis of male gnathopod 1; (3) subrectangular and trapezoid shape of propodus of male gnathopod 2; and (4) truncated posterior margin of carpus of female gnathopod 1.</p></tp:treatment-sec><ref-list><ref id="B12"><mixed-citation xmlns:xlink="http://www.w3.org/1999/xlink" xlink:type="simple"><person-group><name name-style="western"><surname>Kim</surname><given-names>HS</given-names></name><name name-style="western"><surname>Kim</surname><given-names>CB</given-names></name></person-group> (<year>1987</year>) <article-title>Marine gammaridean <tp:taxon-name><tp:taxon-name-part taxon-name-part-type="order">Amphipoda</tp:taxon-name-part></tp:taxon-name> (<tp:taxon-name><tp:taxon-name-part taxon-name-part-type="subphylum">Crustacea</tp:taxon-name-part></tp:taxon-name>) of Cheju Island and its adjacent waters, Korea.</article-title><source>Korean Journal of Systematic Zoology</source><volume>3</volume>(<issue>1</issue>): <fpage>1</fpage>–<lpage>23</lpage>.</mixed-citation></ref><ref id="B13"><mixed-citation xmlns:xlink="http://www.w3.org/1999/xlink" xlink:type="simple"><person-group><name name-style="western"><surname>Kim</surname><given-names>HS</given-names></name><name name-style="western"><surname>Kim</surname><given-names>CB</given-names></name></person-group> (<year>1988</year>) <article-title>Marine gammaridean <tp:taxon-name><tp:taxon-name-part taxon-name-part-type="order">Amphipoda</tp:taxon-name-part></tp:taxon-name> (<tp:taxon-name><tp:taxon-name-part taxon-name-part-type="subphylum">Crustacea</tp:taxon-name-part></tp:taxon-name>) of the family <tp:taxon-name><tp:taxon-name-part taxon-name-part-type="family">Ampithoidae</tp:taxon-name-part></tp:taxon-name> from Korea.</article-title><source>The Korean Journal of Systematic Zoology</source><volume>2</volume>: <fpage>107</fpage>–<lpage>134</lpage>.</mixed-citation></ref><ref id="B18"><mixed-citation xmlns:xlink="http://www.w3.org/1999/xlink" xlink:type="simple"><person-group><name name-style="western"><surname>Shin</surname><given-names>MH</given-names></name><name name-style="western"><surname>Hong</surname><given-names>JS</given-names></name><name name-style="western"><surname>Kim</surname><given-names>W</given-names></name></person-group> (<year>2010</year>) <article-title>Redescriptions of two ampithoid amphipods, <italic><tp:taxon-name><tp:taxon-name-part taxon-name-part-type="genus">Ampithoe</tp:taxon-name-part><tp:taxon-name-part taxon-name-part-type="species">lacertosa</tp:taxon-name-part></tp:taxon-name></italic> and <italic><tp:taxon-name><tp:taxon-name-part taxon-name-part-type="genus">A.</tp:taxon-name-part><tp:taxon-name-part taxon-name-part-type="species">tarasovi</tp:taxon-name-part></tp:taxon-name></italic> (<tp:taxon-name><tp:taxon-name-part taxon-name-part-type="subphylum">Crustacea</tp:taxon-name-part></tp:taxon-name>: <tp:taxon-name><tp:taxon-name-part taxon-name-part-type="order">Amphipoda</tp:taxon-name-part></tp:taxon-name>), from Korea.</article-title><source>The Korean Journal of Systematic Zoology</source><volume>26</volume>: <fpage>295</fpage>–<lpage>305</lpage>. <ext-link xlink:type="simple" ext-link-type="doi" xlink:href="10.5635/KJSZ.2010.26.3.295">https://doi.org/10.5635/KJSZ.2010.26.3.295</ext-link></mixed-citation></ref></ref-list></tp:taxon-treatment>
