# Supplementary material for: ﻿A new species of Ampithoe (Amphipoda, Ampithoidae) from Korea, with a redescription of A.tarasovi
Source: Zookeys. 2021 Dec 22;1079:129–43. doi: 10.3897/zookeys.1079.73443 (PMC8716508; doi:10.3897/zookeys.1079.73443)
Supplement: XML Treatment for Ampithoe tarasovi [file zookeys.1079.73443-treatment2.xml]

<!DOCTYPE tp:taxon-treatment
  PUBLIC "-//TaxonX//DTD Taxonomic Treatment Publishing DTD v0 20100105//EN" "tax-treatment-NSO.dtd">
<tp:taxon-treatment xmlns:tp="http://www.plazi.org/taxpub"><tp:treatment-meta><kwd-group><label>Taxon classification</label><kwd>
                  <named-content content-type="kingdom">Animalia</named-content>
                </kwd></kwd-group><mixed-citation publication-type="journal"><person-group><name><surname>Shin</surname><given-names>Myung‐Hwa</given-names></name><name><surname>Coleman</surname><given-names>Charles Oliver</given-names></name></person-group><article-title>﻿A new species of <italic><tp:taxon-name><tp:taxon-name-part taxon-name-part-type="genus" reg="Ampithoe">Ampithoe</tp:taxon-name-part></tp:taxon-name></italic> (<tp:taxon-name><tp:taxon-name-part taxon-name-part-type="order">Amphipoda</tp:taxon-name-part></tp:taxon-name>, <tp:taxon-name><tp:taxon-name-part taxon-name-part-type="family">Ampithoidae</tp:taxon-name-part></tp:taxon-name>) from Korea, with a redescription of <italic><tp:taxon-name><tp:taxon-name-part taxon-name-part-type="genus" reg="Ampithoe">A.</tp:taxon-name-part><tp:taxon-name-part taxon-name-part-type="species" reg="tarasovi">tarasovi</tp:taxon-name-part></tp:taxon-name></italic></article-title><source>Zookeys</source><day>22</day><month>12</month><year>2021</year><volume>1079</volume><fpage>129</fpage><lpage>143</lpage><pub-id pub-id-type="doi">10.3897/zookeys.1079.73443</pub-id></mixed-citation></tp:treatment-meta><tp:nomenclature><label>﻿</label><tp:taxon-name>
                <object-id xmlns:xlink="http://www.w3.org/1999/xlink" content-type="arpha" xlink:type="simple">03A178DC-B3CD-595F-A3E8-7D787B3BD386</object-id>
                <tp:taxon-name-part taxon-name-part-type="genus" reg="Ampithoe">Ampithoe</tp:taxon-name-part>
                <tp:taxon-name-part taxon-name-part-type="species" reg="tarasovi">tarasovi</tp:taxon-name-part>
              </tp:taxon-name><tp:taxon-authority>Bulycheva, 1952</tp:taxon-authority><xref ref-type="fig" rid="F4">Figures 4</xref><xref ref-type="fig" rid="F5">, 5</xref><xref ref-type="fig" rid="F6">, 6</xref><xref ref-type="fig" rid="F7">, 7</xref><xref ref-type="fig" rid="F8">, 8</xref><tp:nomenclature-citation-list><tp:nomenclature-citation><tp:taxon-name>
                    <tp:taxon-name-part taxon-name-part-type="genus" reg="Ampithoe">Ampithoe</tp:taxon-name-part>
                    <tp:taxon-name-part taxon-name-part-type="species" reg="tarasovi">tarasovi</tp:taxon-name-part>
                  </tp:taxon-name><comment>Bulycheva, 1952: 246, fig. 38. <xref ref-type="bibr" rid="B21">Tzvetkova 1967</xref>: 190.</comment></tp:nomenclature-citation></tp:nomenclature-citation-list></tp:nomenclature><tp:treatment-sec sec-type="type material" id="SECID0ECKAE"><title>Type material.</title><p>Male, collected by Tarasov from De-Kastri, Sea of Japan, 3 Aug. 1929.</p></tp:treatment-sec><tp:treatment-sec sec-type="description" id="SECID0EHKAE"><title>Description.</title><p>Based on holotype male, 14.3 mm (re-measured along the midbody line from the tip of the rostrum to the posterior end of urosomite 3), deposited at the Moscow Museum, Russia (no. 1/21349).</p><p>Head (Fig. <xref ref-type="fig" rid="F4">4B</xref>). Upper lip (Fig. <xref ref-type="fig" rid="F4">4C</xref>) with mid-lateral notch on margins.</p><fig id="F4" position="float" orientation="portrait"><object-id xmlns:xlink="http://www.w3.org/1999/xlink" content-type="doi" xlink:type="simple">10.3897/zookeys.1079.73443.figure4</object-id><object-id xmlns:xlink="http://www.w3.org/1999/xlink" content-type="arpha" xlink:type="simple">5749A555-6D89-5114-91A4-6398F53B8A46</object-id><label>Figure 4.</label><caption><p><italic><tp:taxon-name><tp:taxon-name-part taxon-name-part-type="genus" reg="Ampithoe">Ampithoe</tp:taxon-name-part><tp:taxon-name-part taxon-name-part-type="species" reg="tarasovi">tarasovi</tp:taxon-name-part></tp:taxon-name></italic> Bulycheva, male holotype <bold>A</bold> epimeral plates 1–3 <bold>B</bold> head <bold>C</bold> upper lip <bold>D</bold> left mandible <bold>E</bold> right mandible <bold>F</bold> palp of mandible <bold>G</bold> lower lip. Scale bars: 1 mm (<bold>A, B</bold>); 0.2 mm (<bold>C, G</bold>); 0.1 mm (<bold>D–F</bold>).</p></caption><graphic xmlns:xlink="http://www.w3.org/1999/xlink" xlink:href="zookeys-1079-129-g004.jpg" position="float" orientation="portrait" xlink:type="simple" id="oo_626719.jpg"><uri content-type="original_file" xlink:type="simple">https://binary.pensoft.net/fig/626719</uri></graphic></fig><p>Mandible (Fig. <xref ref-type="fig" rid="F4">4D, E</xref>) molar well developed, triturating; accessory setal row with 9 robust setae; palp apically setose, 3-articulate; mandibular palp (Fig. <xref ref-type="fig" rid="F4">4F</xref>) article 1 shorter than article 2 (0.6 times article 2); article 2 shorter than article 3 (0.7 times article 3); article 3 long (3.3 times as long as wide), longer than article 1 (2.3 times article 1).</p><p>Lower lip (Fig. <xref ref-type="fig" rid="F4">4G</xref>) outer plates forming a medial excavation, lateral lobe much longer than medial lobe; mandibular lobe curved laterally, rounded apically.</p><p>Maxilla 1 (Fig. <xref ref-type="fig" rid="F5">5A</xref>) inner plate with 1 slender seta; palp well developed, with apical robust setae.</p><fig id="F5" position="float" orientation="portrait"><object-id xmlns:xlink="http://www.w3.org/1999/xlink" content-type="doi" xlink:type="simple">10.3897/zookeys.1079.73443.figure5</object-id><object-id xmlns:xlink="http://www.w3.org/1999/xlink" content-type="arpha" xlink:type="simple">BD266838-769D-5E68-B31E-1E77C8A9018D</object-id><label>Figure 5.</label><caption><p><italic><tp:taxon-name><tp:taxon-name-part taxon-name-part-type="genus" reg="Ampithoe">Ampithoe</tp:taxon-name-part><tp:taxon-name-part taxon-name-part-type="species" reg="tarasovi">tarasovi</tp:taxon-name-part></tp:taxon-name></italic> Bulycheva, male holotype <bold>A</bold> maxilla 1 <bold>B</bold> maxilla 2 <bold>C</bold> inner lobe of maxilliped <bold>D</bold> outer lobe of maxilliped <bold>E</bold> maxilliped. Scale bars: 0.1 mm (<bold>A–D</bold>); 1 mm (<bold>E</bold>).</p></caption><graphic xmlns:xlink="http://www.w3.org/1999/xlink" xlink:href="zookeys-1079-129-g005.jpg" position="float" orientation="portrait" xlink:type="simple" id="oo_626720.jpg"><uri content-type="original_file" xlink:type="simple">https://binary.pensoft.net/fig/626720</uri></graphic></fig><p>Maxilla 2 (Fig. <xref ref-type="fig" rid="F5">5B</xref>) inner plate narrower than outer plate, with oblique setal row.</p><p>Maxilliped (Figs <xref ref-type="fig" rid="F5">5C–E</xref>, <xref ref-type="fig" rid="F6">6A</xref>) outer plate with developed row of large robust setae along medial margin.</p><p>Pereon. Gnathopod 1 (Fig. <xref ref-type="fig" rid="F6">6B</xref>) sexually dimorphic, smaller than gnathopod 2, carpus and propodus with numerous plumose setae on both anterior and posterior margins; coxa subequal to coxa 2 in length, broader than deep, anterior margin straight, anteroventral corner produced, rounded; basis longer than coxa, anterodistal lobe large and rounded; ischium anterior margin with large rounded lobe; merus posterodistal corner subquadrate; carpus about 2 times as long as broad, longer than merus, longer than propodus (1.8 times propodus), with posterodistal lobe slightly overlapping propodus, posterior margin straight; propodus broad, 1.4 times as wide as long, subovoid; palm acute, convex, defining corner rounded with 1 robust seta; dactylus subequal in length to palm.</p><fig id="F6" position="float" orientation="portrait"><object-id xmlns:xlink="http://www.w3.org/1999/xlink" content-type="doi" xlink:type="simple">10.3897/zookeys.1079.73443.figure6</object-id><object-id xmlns:xlink="http://www.w3.org/1999/xlink" content-type="arpha" xlink:type="simple">6482A1A8-8FF1-5A8F-909B-9BE92367E5DC</object-id><label>Figure 6.</label><caption><p><italic><tp:taxon-name><tp:taxon-name-part taxon-name-part-type="genus" reg="Ampithoe">Ampithoe</tp:taxon-name-part><tp:taxon-name-part taxon-name-part-type="species" reg="tarasovi">tarasovi</tp:taxon-name-part></tp:taxon-name></italic> Bulycheva, male holotype <bold>A</bold> palp of maxilliped <bold>B</bold> gnathopod 1 <bold>C</bold> gnathopod 2. Scale bars: 0.1 mm (<bold>A</bold>); 1 mm (<bold>B</bold>); 0.5 mm (<bold>C</bold>).</p></caption><graphic xmlns:xlink="http://www.w3.org/1999/xlink" xlink:href="zookeys-1079-129-g006.jpg" position="float" orientation="portrait" xlink:type="simple" id="oo_626721.jpg"><uri content-type="original_file" xlink:type="simple">https://binary.pensoft.net/fig/626721</uri></graphic></fig><p>Gnathopod 2 (Figs <xref ref-type="fig" rid="F6">6C</xref>, <xref ref-type="fig" rid="F7">7A</xref>) sexually dimorphic; basis longer than coxa, with sparse slender setae, anterodistal lobe large and rounded, not reaching beyond ischium; ischium anterior margin with subquadrate lobe; carpus much shorter than propodus (0.3 times propodus), subtriangular; propodus narrow, 2.3 times as long as wide, subrectangular; palm transverse, with a sloped quadrate mid-medial hump and an apically rounded defining tooth on posterodistal corner; dactylus slightly overreaching palm, curved, robust, apically blunt, without unguis.</p><p>Pereopod 3 (Fig. <xref ref-type="fig" rid="F8">8C</xref>) basis narrow; merus narrow; carpus about twice as long as broad.</p><p>Pereopod 4 (Fig. <xref ref-type="fig" rid="F8">8D</xref>) basis similar to pereopod 3.</p><p>Pereopod 5 (Fig. <xref ref-type="fig" rid="F8">8E</xref>) coxa simple and subrectangular. Pereopods 5–7 lost.</p><p>Pleon. Epimera 1–3 (Fig. <xref ref-type="fig" rid="F4">4A</xref>) with lateral ridges; ventral margin of epimera 2 and 3 straight, with distinct tooth on each posteroventral angle. Epimeron 1 subrounded posterodistally, with tooth on posteroventral angle; epimeron 2 subrounded posterodistally; epimeron 3 straight and sloped posterodistally.</p><p>Uropod 1 (Fig. <xref ref-type="fig" rid="F7">7B, C</xref>) reaching to end of uropod 2 rami; peduncle with 10 robust setae; inner ramus longer than outer ramus, with 5 marginal robust setae; outer ramus slender, about 6 times as long as broad, with 14 marginal robust setae.</p><fig id="F7" position="float" orientation="portrait"><object-id xmlns:xlink="http://www.w3.org/1999/xlink" content-type="doi" xlink:type="simple">10.3897/zookeys.1079.73443.figure7</object-id><object-id xmlns:xlink="http://www.w3.org/1999/xlink" content-type="arpha" xlink:type="simple">45D6A566-7DE8-5F95-AD1E-F0379C692AEE</object-id><label>Figure 7.</label><caption><p><italic><tp:taxon-name><tp:taxon-name-part taxon-name-part-type="genus" reg="Ampithoe">Ampithoe</tp:taxon-name-part><tp:taxon-name-part taxon-name-part-type="species" reg="tarasovi">tarasovi</tp:taxon-name-part></tp:taxon-name></italic> Bulycheva, male holotype <bold>A</bold> gnathopod 2 <bold>B</bold> lateral view of urosomite 3 <bold>C</bold> uropod 1 <bold>D</bold> uropod 2 <bold>E</bold> uropod 3 <bold>F</bold> telson. Scale bars: 1 mm (<bold>A–C, E</bold>); 0.2 mm (<bold>D, F</bold>).</p></caption><graphic xmlns:xlink="http://www.w3.org/1999/xlink" xlink:href="zookeys-1079-129-g007.jpg" position="float" orientation="portrait" xlink:type="simple" id="oo_626722.jpg"><uri content-type="original_file" xlink:type="simple">https://binary.pensoft.net/fig/626722</uri></graphic></fig><p>Uropod 2 (Fig. <xref ref-type="fig" rid="F7">7D</xref>) peduncle with 8 robust setae; inner ramus longer than outer ramus, with 8 marginal robust setae; outer ramus 11 marginal robust setae.</p><p>Uropod 3 (Fig. <xref ref-type="fig" rid="F7">7E</xref>) peduncle much longer than broad (2.3 times width), 2.2 times as long as rami, with 3 marginal robust setae, marginal slender setae present, with 8 distal peduncular robust setae; rami long, about twice as long as broad; outer ramus shorter than inner ramus, with 2 large recurved distal robust setae and 1 dorsal robust setae, with lateral setal fringe; inner ramus with 6 distal robust setae, with 2 lateral robust setae both inner and outer margins, respectively.</p><p>Telson (Fig. <xref ref-type="fig" rid="F7">7F</xref>) subtriangular, apically subacute, with small apical cusps, with 4 or 5 of lateral setae on both margins, and 2 pairs of lateral plumose setae, with 2 or 3 submedial setae on both margins.</p><p>Sexual dimorphic female, 15.3 mm.</p><p>Gnathopod 1 (Fig. <xref ref-type="fig" rid="F8">8A</xref>) subequal in size to gnathopod 2; coxa about as broad as long, anterior margin concave, anteroventral corner produced and subacute; basis subequal in length to coxa, with sparse slender setae, anterodistal lobe large and rounded; carpus subequal in length to propodus (1.1 times propodus); propodus narrow, 2 times as long as wide, subtriangular; palm acute, straight, defining corner subrounded with 1 robust seta; dactylus slightly overreaching palm, inner margin crenate.</p><fig id="F8" position="float" orientation="portrait"><object-id xmlns:xlink="http://www.w3.org/1999/xlink" content-type="doi" xlink:type="simple">10.3897/zookeys.1079.73443.figure8</object-id><object-id xmlns:xlink="http://www.w3.org/1999/xlink" content-type="arpha" xlink:type="simple">8A207129-C475-541A-ACAE-415888A26BC3</object-id><label>Figure 8.</label><caption><p><italic><tp:taxon-name><tp:taxon-name-part taxon-name-part-type="genus" reg="Ampithoe">Ampithoe</tp:taxon-name-part><tp:taxon-name-part taxon-name-part-type="species" reg="tarasovi">tarasovi</tp:taxon-name-part></tp:taxon-name></italic> Bulycheva, female <bold>A</bold> gnathopod 1 <bold>B</bold> gnathopod 2 <bold>C</bold> pereopod 3 <bold>D</bold> pereopod 4 <bold>E</bold> coxa 5. Scale bars: 1 mm (<bold>A–E</bold>).</p></caption><graphic xmlns:xlink="http://www.w3.org/1999/xlink" xlink:href="zookeys-1079-129-g008.jpg" position="float" orientation="portrait" xlink:type="simple" id="oo_626723.jpg"><uri content-type="original_file" xlink:type="simple">https://binary.pensoft.net/fig/626723</uri></graphic></fig><p>Gnathopod 2 (Fig. <xref ref-type="fig" rid="F8">8B</xref>) basis shorter than coxa, with sparse slender setae, anterodistal lobe large and rounded, not reaching beyond ischium; ischium anterior margin without distinct lobe; carpus shorter than propodus (0.7 times propodus); propodus narrow, 1.6 times as long as wide, subrectangular; palm acute, defining corner subrounded with 1 robust seta; dactylus slightly overreaching palm, tapering evenly, apically acute, inner margin crenate.</p><table-wrap id="T1" position="float" orientation="portrait"><label>Table 1.</label><caption><p>Distribution of the species of <italic><tp:taxon-name><tp:taxon-name-part taxon-name-part-type="genus" reg="Ampithoe">Ampithoe</tp:taxon-name-part></tp:taxon-name></italic> in coastal regions of Korea: EC, Eastern coast; WC, Western coast; SC, Southern coast; JC, Jeju coast (distribution data cited from <xref ref-type="bibr" rid="B14">Kim [2011]</xref> and <xref ref-type="bibr" rid="B11">Jung and Yoon [2014]</xref>).</p></caption><table id="TID0EBJAG" rules="all"><tbody><tr><th rowspan="2" colspan="1">Species</th><th rowspan="1" colspan="4">Coastal region</th></tr><tr><th rowspan="1" colspan="1">EC</th><th rowspan="1" colspan="1">WC</th><th rowspan="1" colspan="1">SC</th><th rowspan="1" colspan="1">JC</th></tr><tr><td rowspan="1" colspan="1">
                        <italic>
                          <tp:taxon-name><tp:taxon-name-part taxon-name-part-type="genus" reg="Ampithoe">A.</tp:taxon-name-part><tp:taxon-name-part taxon-name-part-type="species" reg="akuolaka">akuolaka</tp:taxon-name-part></tp:taxon-name>
                        </italic>
                      </td><td rowspan="1" colspan="1">–</td><td rowspan="1" colspan="1">–</td><td rowspan="1" colspan="1">◎</td><td rowspan="1" colspan="1">–</td></tr><tr><td rowspan="1" colspan="1">
                        <italic>
                          <tp:taxon-name><tp:taxon-name-part taxon-name-part-type="genus" reg="Ampithoe">A.</tp:taxon-name-part><tp:taxon-name-part taxon-name-part-type="species" reg="brevipalma">brevipalma</tp:taxon-name-part></tp:taxon-name>
                        </italic>
                      </td><td rowspan="1" colspan="1">◎</td><td rowspan="1" colspan="1">–</td><td rowspan="1" colspan="1">◎</td><td rowspan="1" colspan="1">–</td></tr><tr><td rowspan="1" colspan="1">
                        <italic>
                          <tp:taxon-name><tp:taxon-name-part taxon-name-part-type="genus" reg="Ampithoe">A.</tp:taxon-name-part><tp:taxon-name-part taxon-name-part-type="species" reg="lacertosa">lacertosa</tp:taxon-name-part></tp:taxon-name>
                        </italic>
                      </td><td rowspan="1" colspan="1">◎</td><td rowspan="1" colspan="1">◎</td><td rowspan="1" colspan="1">◎</td><td rowspan="1" colspan="1">◎</td></tr><tr><td rowspan="1" colspan="1">
                        <italic>
                          <tp:taxon-name><tp:taxon-name-part taxon-name-part-type="genus" reg="Ampithoe">A.</tp:taxon-name-part><tp:taxon-name-part taxon-name-part-type="species" reg="ramondi">ramondi</tp:taxon-name-part></tp:taxon-name>
                        </italic>
                      </td><td rowspan="1" colspan="1">◎</td><td rowspan="1" colspan="1">–</td><td rowspan="1" colspan="1">◎</td><td rowspan="1" colspan="1">◎</td></tr><tr><td rowspan="1" colspan="1">
                        <italic>
                          <tp:taxon-name><tp:taxon-name-part taxon-name-part-type="genus" reg="Ampithoe">A.</tp:taxon-name-part><tp:taxon-name-part taxon-name-part-type="species" reg="shimizuensis">shimizuensis</tp:taxon-name-part></tp:taxon-name>
                        </italic>
                      </td><td rowspan="1" colspan="1">◎</td><td rowspan="1" colspan="1">◎</td><td rowspan="1" colspan="1">◎</td><td rowspan="1" colspan="1">◎</td></tr><tr><td rowspan="1" colspan="1">
                        <italic>
                          <tp:taxon-name><tp:taxon-name-part taxon-name-part-type="genus" reg="Ampithoe">A.</tp:taxon-name-part><tp:taxon-name-part taxon-name-part-type="species" reg="valida">valida</tp:taxon-name-part></tp:taxon-name>
                        </italic>
                      </td><td rowspan="1" colspan="1">◎</td><td rowspan="1" colspan="1">◎</td><td rowspan="1" colspan="1">◎</td><td rowspan="1" colspan="1">◎</td></tr><tr><td rowspan="1" colspan="1">
                        <italic>
                          <tp:taxon-name><tp:taxon-name-part taxon-name-part-type="genus" reg="Ampithoe">A.</tp:taxon-name-part><tp:taxon-name-part taxon-name-part-type="species" reg="youngsanensis">youngsanensis</tp:taxon-name-part></tp:taxon-name>
                        </italic>
                      </td><td rowspan="1" colspan="1">–</td><td rowspan="1" colspan="1">–</td><td rowspan="1" colspan="1">◎</td><td rowspan="1" colspan="1">◎</td></tr><tr><td rowspan="1" colspan="1"><italic><tp:taxon-name><tp:taxon-name-part taxon-name-part-type="genus" reg="Ampithoe">A.</tp:taxon-name-part><tp:taxon-name-part taxon-name-part-type="species" reg="changbaensis">changbaensis</tp:taxon-name-part></tp:taxon-name></italic> sp. nov.</td><td rowspan="1" colspan="1">◎</td><td rowspan="1" colspan="1">–</td><td rowspan="1" colspan="1">◎</td><td rowspan="1" colspan="1">◎</td></tr></tbody></table></table-wrap></tp:treatment-sec><tp:treatment-sec sec-type="Depth zone" id="SECID0E23AE"><title>Depth zone.</title><p>Sublittoral (0–24 m).</p></tp:treatment-sec><tp:treatment-sec sec-type="distribution" id="SECID0EA4AE"><title>Distribution.</title><p>Peter the Great Bay, Sea of Japan.</p></tp:treatment-sec><tp:treatment-sec sec-type="remarks" id="SECID0EF4AE"><title>Remarks.</title><p>This species has the following characteristics: the apical and medial lobes of the outer lobes are separated in the lower lip; the carpus of male gnathopod 1 is about 1.8 times as long as the propodus; the palm of the male gnathopod 2 has a sloped quadrate hump and posterodistal tooth. <xref ref-type="bibr" rid="B5">Bulycheva (1952)</xref> noted that <italic><tp:taxon-name><tp:taxon-name-part taxon-name-part-type="genus" reg="Ampithoe">A.</tp:taxon-name-part><tp:taxon-name-part taxon-name-part-type="species" reg="tarasovi">tarasovi</tp:taxon-name-part></tp:taxon-name></italic> is very abundant in macroalgae and reefs in Petra Velikogo Bay and in the northern Sea of Japan.</p></tp:treatment-sec><ref-list><ref id="B21"><mixed-citation xmlns:xlink="http://www.w3.org/1999/xlink" xlink:type="simple"><person-group><name name-style="western"><surname>Tzvetkova</surname><given-names>NL</given-names></name></person-group> (<year>1967</year>) <article-title>On the fauna and ecology of amphipods (<tp:taxon-name><tp:taxon-name-part taxon-name-part-type="order">Amphipoda</tp:taxon-name-part></tp:taxon-name>, <tp:taxon-name><tp:taxon-name-part taxon-name-part-type="suborder">Gammaridea</tp:taxon-name-part></tp:taxon-name>) of the Possjet Bay (the Sea of Japan).</article-title><source>Akademija Nauk SSSR, Zoologicheskii Institut, Issledovanija Fauny Morei</source><volume>5</volume>: <fpage>160</fpage>–<lpage>195</lpage>.</mixed-citation></ref><ref id="B14"><mixed-citation xmlns:xlink="http://www.w3.org/1999/xlink" xlink:type="simple"><person-group><name name-style="western"><surname>Kim</surname><given-names>YH</given-names></name></person-group> (<year>2011</year>) <article-title>Invertebrate fauna of Korea.</article-title><source>National Institute of Biological Resources, Ministry of Environment</source><volume>21</volume>: <fpage>1</fpage>–<lpage>129</lpage>.</mixed-citation></ref><ref id="B11"><mixed-citation xmlns:xlink="http://www.w3.org/1999/xlink" xlink:type="simple"><person-group><name name-style="western"><surname>Jung</surname><given-names>TW</given-names></name><name name-style="western"><surname>Yoon</surname><given-names>SM</given-names></name></person-group> (<year>2014</year>) <article-title>A New Record of the ampithoid species, <italic><tp:taxon-name><tp:taxon-name-part taxon-name-part-type="genus">Ampithoe</tp:taxon-name-part><tp:taxon-name-part taxon-name-part-type="species">akuolaka</tp:taxon-name-part></tp:taxon-name></italic> (<tp:taxon-name><tp:taxon-name-part taxon-name-part-type="subphylum">Crustacea</tp:taxon-name-part></tp:taxon-name>: <tp:taxon-name><tp:taxon-name-part taxon-name-part-type="order">Amphipoda</tp:taxon-name-part></tp:taxon-name>: <tp:taxon-name><tp:taxon-name-part taxon-name-part-type="family">Ampithoidae</tp:taxon-name-part></tp:taxon-name>) from Korea.</article-title><source>Animal Systematics, Evolution and Diversity</source><volume>30</volume>(<issue>3</issue>): <fpage>215</fpage>–<lpage>224</lpage>. <ext-link xlink:type="simple" ext-link-type="doi" xlink:href="10.5635/ASED.2014.30.3.215">https://doi.org/10.5635/ASED.2014.30.3.215</ext-link></mixed-citation></ref><ref id="B5"><mixed-citation xmlns:xlink="http://www.w3.org/1999/xlink" xlink:type="simple"><person-group><name name-style="western"><surname>Bulycheva</surname><given-names>AI</given-names></name></person-group> (<year>1952</year>) <article-title>Novue vidy bokoplavov (<tp:taxon-name><tp:taxon-name-part taxon-name-part-type="order">Amphipoda</tp:taxon-name-part></tp:taxon-name>, <tp:taxon-name><tp:taxon-name-part taxon-name-part-type="suborder">Gammaridea</tp:taxon-name-part></tp:taxon-name>) iz Japonskogo Morja. Akademiia Nauk SSSR.</article-title><source>Trudy Zoologicheskogo Instituta</source><volume>12</volume>: <fpage>195</fpage>–<lpage>250</lpage>.</mixed-citation></ref></ref-list></tp:taxon-treatment>
